# Supplementary material for: Zwitterionic Polymer Coated and Aptamer Functionalized Flexible Micro-Electrode Arrays for In Vivo Cocaine Sensing and Electrophysiology
Source: Micromachines (Basel). 2023 Jan 27;14(2):323. doi: 10.3390/mi14020323 (PMC9967584; doi:10.3390/mi14020323)
Supplement: Supplementary file 1 [file micromachines-14-00323-s001.zip]

Archive with 1 entries (1 files):
- micromachines-2135462-supplementary.pdf
